# Supplementary material for: Novel splice-site variants in TMPRSS3 impair hearing via exon skipping and abrogated protease activity
Source: Front Genet. 2026 Mar 18;17:1791840. doi: 10.3389/fgene.2026.1791840 (PMC13038232; doi:10.3389/fgene.2026.1791840)
Supplement: Supplementary file 1 [file Table2.xlsx]

## Sheet: Sheet1
Summary of TMPRSS3 variants previously reported from HGMD and Pubmed literature
	No	Variant	AA change（NM_024022.4）	mutype	Exon/Intron	domain	Origin	Pathogenicity（ACMG）	Onset age of hearing loss	DFNB8/DFNB10	Phenotype	Reference(PMID)
	1	1363T>C	*455R	nonstop	Exon13		Nigeria	Pathogenic	NA	DFNB8/DFNB10	Severe-to-profound childhood onset HL	34837038
	2	1343T>C	M448T	missense	Exon12	Peptidase S1	Polish	Pathogenic	NA	DFNB8	NA	28566687
	3	1336G>A	E446K	missense	Exon12		Moroccan	Likely pathogenic	NA	NA	NA	22382023
	4	1306C>G	R436G	missense	Exon12		Polish	Likely pathogenic	NA	NA	NA	28566687
	5	1306C>T	R436C	missense	Exon12		USA	Likely pathogenic	NA	DFNB8	Severe-to-profound childhood onset HL	26969326‚ 28566687
	6	1303C>T	P435S	missense	Exon12		NA	Likely pathogenic	NA	DFNB10	Severe-to-profound childhood onset HL	26969326
	7	1291C>T	P431S	missense	Exon12		Italian	Likely pathogenic	NA	DFNB10	Severe-to-profound prelingual HL with further reduction in thresholds at higher frequency	24657061
	8	1286A>G	N429S	missense	Exon12		NA	Pathogenic	NA	DFNB10	Congenital severe-to profound HL	26969326
	9	1279G>A	E427K	missense	Exon12		Netherland	Likely pathogenic	NA	DFNB8/DFNB10	Ski-slope audiogram configuration	22382023
	10	1276G>A	A426T	missense	Exon12		Dutch, Polish	Pathogenic	7,10,12,17		Dutch: mainly high_x0002_frequency HL with onset at 13 years of age with deterioration of low frequency after 30 years of age	12920079, 21786053, 28566687
	11	1273T>C	C425R	missense	Exon12		Pakistani	Likely Pathogenic	NA	DFNB8	Childhood onset severe-to profound HL	21534946
	12	1253C>T	A418V	missense	Exon12		Taiwanese	Likely Pathogenic	NA	NA	NA	32235586
	13	1250G>A	G417E	missense	Exon12		Chinese	Likely Pathogenic	2	DFNB10	Severe HL with onset at 2 years of age and flat audiogram; progression to thresholds of 90dB by 8 years of age	28695016
	14	1244T>C	L415S	missense	Exon12		Chinese	Likely Pathogenic	NA	DFNB10	Severe HL with onset at3 years of age and flat audiogram; progression to downsloping audiogram at 35 years of age	28695016
	15	1219T>C	C407R	missense	Exon12		Pakistani	Pathogenic	Congenital,6,7	DFNB10	Congenital profound HL	11424922, 12920079, 15447792
	16	1211C>T	P404L	missense	Exon12		Tunisian, Turkish	Pathogenic	Congenital	DFNB8	Severe-to-profound HL(Tunisian – congenital;Turkish – onset at 6–7 years of age)	11462234, 12920079, 16021470
	17	1209delG	L405WfsTer415	frameshift	Exon12		NA	Pathogenic	NA	NA	NA	34515852
	18	1204G>A	G402R	missense	Exon12		Chinese	Pathogenic	2	DFNB10	Severe HL with onset at 2 years of age and flat audiogram; progression noted	28695016
	19	1195-1G>C		canonical-splice	Intron11		Saudi Arabian	Pathogenic	NA	DFNB10	Prelingual profound HL	21726435
	20	1193delA	Q398RfsTer415	frameshift	Exon11		NA	Likely Pathogenic	NA	NA	NA	32747562
	21	1192C>T	Q398*	nonsense	Exon11		Turkish	Pathogenic	Congenital	DFNB10	Congenital HL with minimum threshold 87 dB	16021470
	22	1183G>C	D395H	missense	Exon11		USA	Pathogenic	NA	NA	NA	34868270
	23	1159G>A	A387T	missense	Exon11		Japanese	Pathogenic	NA	NA	See nonsense variant	24130743, 25770132
	24	1156T>C	C386R	missense	Exon11		Indian	Likely pathogenic	NA	NA	NA	24416283
	25	1151T>A	M384K	missense	Exon11		NA	Pathogenic	NA	NA	NA	32853555
	26	1151T>G	M384R	missense	Exon11		Chinese	Likely Pathogenic	3	DFNB10	Severe HL with onset at 3 years of age and flat audiogram with progression to downsloping audiogram by 35 years of age	28695016
	27	1129G>A	G377S	missense	Exon11		NA	Likely Pathogenic	NA	NA	NA	26226137, 34426522
	28	1048+1G>A		canonical-splice	Intron10		NA	Pathogenic	Congenital	DFNB8	bilateral profound hearing loss	29889784
	29	1039G>T	E347*	nonsense	Exon10		NA	Likely Pathogenic	NA	NA	NA	31045651
	30	1029G>C	W343C	missense	Exon10		NA	Likely pathogenic	NA	NA	NA	32279305
	31	1028G>C	W343S	missense	Exon10		NA	Likely pathogenic	NA	NA	NA	32860223
	32	1028G>T	W343L	missense	Exon10		NA	Likely pathogenic	NA	NA	NA	25770132
	33	1025G>A	G342E	missense	Exon10		Turkish	Likely pathogenic	NA	NA	NA	21117948
	34	1019C>G	T340R	missense	Exon10		Italian	Likely pathogenic	NA	DFNB10	Severe-to-profound prelingual HL with reduction in thresholds at higher frequency	24657061
	35	999delC	D334MfsTer357	frameshift	Exon10		Polish	Pathogenic	NA	NA	NA	28566687
	36	989delA	E330RfsTer357	frameshift	Exon10		Palestinian	Pathogenic	Prelingual	DFNB10	Prelingual, bilateral, severe-to-profound HL with thresholds <85 dB at all frequencies	16460646, 32747560
	37	977C>T	P326L	missense	Exon10		NA	Likely Pathogenic	NA	NA	NA	35052694
	38	974T>A	L325Q	missense	Exon10		Polish	Likely Pathogenic	NA	NA	NA	28566687
	39	953-5A>G		splice	Intron9		Polish	Pathogenic	NA	NA	NA	28566687
	40	941T>C	L314P	missense	Exon9		NA	Likely Pathogenic	NA	NA	NA	32682410
	41	936delG	P240HfsTer319	frameshift	Exon9		NA	Pathogenic	NA	NA	NA	38102706
	42	916G>A	A306T	missense	Exon9		German, Dutch, Korean, Chinese	Pathogenic	2,7,10,16,18	DFNB8/DFNB10	Variable prelingual versus postlingual progressive HL, depending on other mutation present (potential founder)	17551081, 21786053, 24526180, 28246597,28695016
	43	913A>T	I305F	missense	Exon9		Turkish	Pathogenic	NA	NA	/	26226137
	44	809T>A	I270N	missense	Exon9		Chinese	Pathogenic	3	DFNB10	Progressive severe HL with onset at 3 years of age with downsloping audiogram	28695016
	45	800C>A	S267*	nonsense	Exon9		NA	Likely Pathogenic	NA	NA	NA	36056583
	46	783T>A	G203T	missense	Exon9		Palestinian	Likely Pathogenic	NA	DFNB10	Prelingual bilateral HL	19888295
	47	783-1G>A		canonical-splice	Intron8		Korean	Pathogenic	NA	DFNB10	Bilateral, symmetrical severe-to-profound HL in the first decade of life	29072634
	48	783-1G>T		canonical-splice	Intron8		NA	Pathogenic	NA	NA	NA	30303587
	49	782+7_782+8insT		noncoding	Intron8		Newfoundlander	Pathogenic	NA	DFNB10	Prelingual hearing impairment	15447792
	50	782+2T>A		canonical-splice	Intron8		Polish	Pathogenic	NA	NA	NA	28566687
	51	778T>G	Y260D	missense	Exon8		Japanese	Pathogenic	NA	DFNB8	Progressive HL with onset in childhood/ early adolescence; ski-slope audiogram by 33 years of age	25770132
	52	771C>G	H257Q	missense	Exon8		NA	Likely pathogenic	NA	NA	NA	25770132
	53	767C>T	A256V	missense	Exon8		Pakistani	Likely pathogenic	NA	NA	Severe-to-profound HL	21534946
	54	763G>T	A255S	missense	Exon8		Chinese	Likely pathogenic	NA	DFNB10	Childhood onset severe-to profound HL	27610647
	55	753G>C	W251C	missense	Exon8		Tunisian	Pathogenic	Congenital	DFNB10	Congenital severe-to profound HL	11462234, 12920079
	56	749delT	L250RfsTer274	frameshift	Exon8		NA	Pathogenic	NA	NA	NA	34440452
	57	743C>T	T248M	missense	Exon8		Korean	Pathogenic	NA	NA	Moderate HL, preservation of low frequency	24526180
	58	734C>T	S245F	missense	Exon8		NA	Likely pathogenic	NA	NA	NA	32860223
	59	731G>A	G244D	missense	Exon8		NA	Likely pathogenic	NA	NA	NA	30622556
	60	728G>A	G243E	missense	Exon8		NA	Pathogenic	NA	NA	NA	34519870
	61	727G>A	G243R	missense	Exon8		Indian	Pathogenic	NA	DFNB10	Severe-to-profound HL	24416283
	62	726C>G	C242W	missense	Exon8		Pakistani	Pathogenic	NA	DFNB8	Postlingual-onset progressive HL	24949729
	63	718delC	H240TfsTer274	frameshift	Exon8		NA	Pathogenic	NA	NA	NA	30622556
	64	682T>A	W228R	missense	Exon8		NA	Likely pathogenic	NA	NA	NA	38056549
	65	677C>A	S226*	nonsense	Exon8		NA	Pathogenic	NA	NA	NA	24853665
	66	647G>A	R216H	missense	Exon8		Iranian	Pathogenic	NA	DFNB8	Postlingual severe-to profound HL	26445815
	67	647G>T	R216L	missense	Exon8		Turkish, Japanese	Pathogenic	Congenital	DFNB10	Severe-to-profound HL, either congenital or onset by 1.5 years of age	16021470, 25770132
	68	646C>T	R216C	missense	Exon8		German,Caucasian	Pathogenic	6	DFNB8	Severe HL by 6 years of age with progression to profound HL by 20 years of age	17551081, 22975204
	69	617-2_617-1insTC		noncoding	Intron7		NA	Pathogenic	NA	NA	NA	32306631
	70	617-3_617-2dupTA		noncoding	Intron7		NA	Likely pathogenic	NA	NA	NA	25770132, 28492530, 30245029, 30872718
	71	616G>T	A206S	missense	Exon7		Turkish	Pathogenic	NA	NA	NA	26226137
	72	607C>T	Q203*	nonsense	Exon7	SRCR	Japanese	Pathogenic	NA	DFNB8	Slow progressive HL detected in primary school, ski-slope-type HL Postlingual HL from age of 10 years, profound HL at age of 46 years	24130743, 25770132
	73	595G>A	V199M	missense	Exon7		Dutch	Likely pathogenic	5,2	DFNB8	Prelingual low-frequency HL (onset at 5 years of age)	21786053
	74	582T>A	C194*	nonsense	Exon7		NA	Pathogenic	Prelingual	NA	NA	19888295, 25525159, 32747562
	75	581G>T	C194F	missense	Exon7		Pakistani	Pathogenic	Congenital	DFNB10	Congenital profound HL	11424922, 12920079, 15447792
	76	579dupA	C194MfsTer210	frameshift	Exon7		Slovenian, Polish	Pathogenic	NA		Severe HL	26036852, 28566687
	77	554A>T	H185L	missense	Exon6		Japanese	Pathogenic	NA	DFNB8	Postlingual severe HL	23967202
	78	551T>C	L184S	missense	Exon6		Chinese,Taiwanese	Pathogenic	NA	DFNB8/DFNB10	Either congenital or prelingual-onset profound HL	31016883, 32235586
	79	535G>A	D179N	missense	Exon6		Tibetan	Pathogenic	NA	DFNB8	Profound postlingual HL with threshold >85 dB	25474651
	80	436G>A	G146S	missense	Exon5		Turkish	Likely pathogenic	NA	NA	NA	26226137
	81	432delA	Q144HfsTer151	frameshift	Exon5		NA	Pathogenic	NA	NA	NA	31379920, 32306631, 36568422
	82	413C>A	A138E	missense	Exon5		British, Dutch,Caucasian, Polish	Pathogenic	5,4,6,9,10	DFNB8	Progressive moderate-to severe sloping HL at 5 years of age	16283880, 21786053, 2297520, 28566687
	83	411C>A	Y137*	nonsense	Exon5		NA	Likely pathogenic	NA	NA	NA	36871673
	84	400A>T	K134*	nonsense	Exon5		NA	Pathogenic	NA	NA	NA	34440452
	85	399G>C	W133C	missense	Exon5		Turkish	Pathogenic	NA	NA	NA	26226137
	86	391G>A	D131N	missense	Exon5		NA	Likely pathogenic	NA	NA	NA	34519870
	87	390C>G	H130A	missense	Exon5		Japanese	Likely pathogenic	NA	DFNB8	Progressive HL with ski slope audiograms	25770132
	88	371C>T	S124L	missense	Exon5		Polish	Likely pathogenic	NA	NA	NA	28566687
	89	356T>A	V119E	missense	Exon5		NA	Likely pathogenic	NA	NA	NA	37217689
	90	346G>A	V116M	missense	Exon5		Indian	Pathogenic	NA	DFNB10	Severe-to-profound HL	24416283
	91	326G>A	R109Q	missense	Exon5		Chinese	Likely pathogenic	NA	DFNB8	Moderate HL with onset at 7 years of age	24853665
	92	325C>T	R109W	missense	Exon5		Pakistani, Iranian, Polish	Pathogenic	Congenital	DFNB10	Congenital severe-to profound HL; some asymmetry in HL reported	11424922, 12920079, 2644581, 28566687
	93	323-6G>A		splice	Intron4		Pakistani, Dutch,Indian, Chinese	Pathogenic	4,5,9	DFNB8	Dutch: age of onset 4–5 years of age with downsloping audiogram and progressive HL with later deterioration of low frequencies Chinese: 9 years of age of onset with downsloping audiogram; normal threshold at 125 and 256 Hz at 14 years (postlingual, milder hearing impairment)	11137999, 21786053, 24416283, 28695016
	94	316C>T	R106C	missense	Exon4	LDLRA	Japanese, Chinese;	Pathogenic	20-30	DFNB8	Postlingual severe deafness with ski-slope audiogram	23967202, 28246597
	95	310G>A	E104K	missense	Exon4		Pakistani	Pathogenic	NA	NA	Childhood-onset severe to-profound HL	21534946
	96	310G>T	E104*	nonsense	Exon4		Pakistani	Likely pathogenic	NA	NA	Bilateral severe-to profound HL	21534946
	97	308A>G	D103G	missense	Exon4		Greek	Pathogenic	NA	DFNB10	Prelingual severe-to profound HL	11907649, 12920079
	98	296C>A	S99T	missense	Exon4		Chinese	Likely pathogenic	NA	DFNB8	Moderate HL with onset at age of 7 years	24853665
	99	280G>A	G94R	missense	Exon4		Japanese	Likely pathogenic	NA	DFNB8	Progressive HL with ski slope audiograms	23967202, 25770132
	100	280G>T	G94*	nonsense	Exon4		NA	Pathogenic	NA	NA	NA	23967202, 25770132, 34426522
	101	274T>C	C92R	missense	Exon4		Chinese	Likely pathogenic	0,3	DFNB8	Prelingual profound HL with threshold >95dB	37023310
	102	271C>T	R91*	nonsense	Exon4		Turkish	Pathogenic	NA	NA	NA	26226137
	103	268G>A	A90T	missense	Exon4		UK,Moroccan	Likely pathogenic	NA	NA	Progressive HL with ski slope audiograms	22382023, 25770132
	104	242C>G	S81*	nonsense	Exon4		NA	Pathogenic	NA	NA	NA	34997062
	105	239G>A	R80H	missense	Exon4		Taiwanese	Likely benign	NA	NA	NA	32235586
	106	238C>T	R80C	missense	Exon4		NA	Likely pathogenic	NA	NA	NA	31589614, 34868270
	107	235T>C	C79R	missense	Exon4		NA	Likely pathogenic	NA	NA	NA	33297549, 33597575
	108	218G>A	C73Y	missense	Exon4		Polish	Likely pathogenic	NA	NA	NA	28566687
	109	212T>C	F71S	missense	Exon4		Japanese	Likely pathogenic	NA	DFNB8	Progressive HL with ski slope audiograms	25770132
	110	208delC	H70TfsTer88	frameshift	Exon4		Spanish, Greek,Dutch, Slovenian,Polish	Pathogenic	3,8,9,10,13,17	DFNB10	Dutch: prelingual,downsloping audiogram configuration with impairment of the low frequencies at a very young age Mainly high-frequency hearing impairment with deterioration of low frequencies after 30 years of age	11907649，26036852，28566687，29293505，31589614，
	111	188T>G	L63R	missense	Exon3	TM	NA	Likely pathogenic	NA	NA	Mild-to-moderate childhood onset HL	26969326
	112	147dupT	P50SfsTer84	frameshift	Exon3		NA	Pathogenic	NA	NA	NA	32306631, 35982127
	113	115C>T	Q39*	nonsense	Exon3		NA	Pathogenic	NA	NA	NA	26969326
	114	46C>T	R16*	nonsense	Exon2		Iranian	Pathogenic	NA	NA	NA	27344577
	115	36delC	F13SfsTer24	frameshift	Exon2		Chinese	Likely Pathogenic	Congenital	DFNB10	Bilateral hearing impairment at 3 years of age with ski-slope audiogram; mild progression: 3–4 dBHL at 250 Hz and 7–10 dBHL at 500 Hz from 3–6 years of age	28246597
	116	36dupC	F13LfsTer22	frameshift	Exon2		Turkish	Likely Pathogenic	NA	NA	NA	23226338, 26226137
