# Supplementary material for: Novel splice-site variants in TMPRSS3 impair hearing via exon skipping and abrogated protease activity
Source: Front Genet. 2026 Mar 18;17:1791840. doi: 10.3389/fgene.2026.1791840 (PMC13038232; doi:10.3389/fgene.2026.1791840)
Supplement: Supplementary file 3 [file Table1.xlsx]

## Sheet: Sheet1
Primer List
Name	Primer sequence	Application
1348_F	GGTACGGGATCACCAGAATTCccattgtgaggaaagtcaacgtgag	Used to construct pSPL3-1348 plasmids
1348_r	ggtttttaggtctctcCataaatgaaaacaaaggcgttattgtttttagcac	Used to construct pSPL3-1348 plasmids
1348_f	gttttcatttatGgagagacctaaaaacctgaagaggaagg	Used to construct pSPL3-1348 plasmids
1348_R	TCTGGGATCCTGCAGCGGCCGCcctggccaacatggtgaaacc	Used to construct pSPL3-1348 plasmids
572_F	GGTACGGGATCACCAGAATTCgcaaaaggcatttcactggaatgc	Used to construct pSPL3-572 plasmids
572_r	gcctgaccacctaTctcacatatactgagtggtgtaatgcag	Used to construct pSPL3-572 plasmids
572_f	gtatatgtgagAtaggtggtcaggcgatgctg	Used to construct pSPL3-572 plasmids
572_R	ATCTGGGATCCTGCAGCGGCCGCccttttaccctccctctcttcctcc	Used to construct pSPL3-572 plasmids
205_F	GGTACGGGATCACCAGAATTCgatgactctgtaaagactctccaggc	Used to construct pSPL3-205 plasmids
205_r	taatgaattgtaGtcactgcccagaccaatggc	Used to construct pSPL3-205 plasmids
205_f	ctgggcagtgaCtacaattcattatttagtaggatctcaaatacctagccaag	Used to construct pSPL3-205 plasmids
205_R	TCTGGGATCCTGCAGCGGCCGCcaggtggcgaattgaactgacc	Used to construct pSPL3-205 plasmids
SD_F	TCTGAGTCACCTGGACAACC	Used to detect build results
SA_R	ATCTCAGTGGTATTTGTGAGCCAGG	Used to detect build results
A-F	GAGAGTGAAGGAGAAATATCAGCAC	Used to detect bacterial solution attachment results
A-R	GTGGCCCAAACATTATGTACCTC	Used to detect bacterial solution attachment results
A-R1	CCTCATGCATCTGTTCTACCATGTC	Used to detect bacterial solution attachment results
ENaC-F	GCCATGGAGGCCAGTGAATTCatggaggggaacaagctggag	Homologous recombination constructs pGADT7-ENaC plasmids
ENaC-R	CAGCTCGAGCTCGATGGATCCtcagggcccccccag	Homologous recombination constructs pGADT7-ENaC plasmids
BK-TMF	ATGGCCATGGAGGCCGAATTCatgggggaaaatgatccgcc	Homologous recombination constructs pGBKT7-MU plasmids
BK-TMR	GTTATGCTAGTTATGCGGCCGCtcaggtttttaggtctctctccatctgc	Homologous recombination constructs pGBKT7-MU plasmids
BK205-f	gcaccagtccacttcgactgctcagg	Construct pGBKT7-205 mutant intact plasmids
BK205-r	cagtcgaagtggactggtgcaacaggacttattttcaaatc	Construct pGBKT7-205 mutant intact plasmids
BK572SE-f	ttcccaagggagggatgtgcctctgg	Construct pGBKT7-572SE mutant intact plasmids
BK572SE-r	cacatccctcccttgggaaacccagttgggc	Construct pGBKT7-572SE mutant intact plasmids
BK572Trunc-f	tgacaaggagggatgtgcctctggc	Construct pGBKT7-572Trunc mutant intact plasmids
BK572Trunc-r	gcacatccctccttgtcatctggcaagaggtgatc	Construct pGBKT7-572Trunc mutant intact plasmids
BK1348-r	ggctacttgtccccttcctctctccatctgctcgtggatcc	Construct pGBKT7-1348 mutant intact plasmids
BK1348-F	GGTTATGCTAGTTATGCGGCCGCtcaggtggctacttgtccccttcctc	Construct pGBKT7-1348 mutant intact plasmids
923f	gacatcgcccttaCgaagctggccgggcc	Construct pGBKT7-923 mutant intact plasmids
923r	cagcttcGtaagggcgatgtcattgcccag	Construct pGBKT7-923 mutant intact plasmids
967f	gatccagcctAtgtgcctgcccaactctg	Construct pGBKT7-967 mutant intact plasmids
967r	gcaggcacaTaggctggatcatttcattgaacgtg	Construct pGBKT7-967 mutant intact plasmids
